# Supplementary material for: Production of recombinant human G protein-coupled estrogen receptor (GPER) and establishment of a ligand binding assay using graphene quantum dots (GQDs)
Source: PLoS One. 2025 Sep 19;20(9):e0332765. doi: 10.1371/journal.pone.0332765 (PMC12448983; doi:10.1371/journal.pone.0332765)
Supplement: S1 Table — Low data for Figs 1–5. (XLSX) [file pone.0332765.s004.xlsx]

## Sheet: Fig-2B Digitonin dose dep.
	Digitonin		Bound [3H] E2 (H-DPM)
			TB			NSB			SB
			1269.52	1928.85	1703.49	1074.15	1381.53	1305.58	195.37	547.32	397.91
	0
			TB			NSB			SB
	0.0001		1358.8	1808.11	1541.24	1097.85	1462.57	1292.12	260.945	345.54	249.12
			TB			NSB			SB
	0.001		1844.27	2062.15	2070.67	747.381	1203.55	1472.21	1096.89	858.6	598.46

## Sheet: Fig-3A Saturation and Scatchard
				Saturation cruv				Scatchard plot
				[3H] E2 added (nM)	Bound [3H] E2 (nM)			Bound/Free	Bound [3H] E2 (nM)
				0	0			0.178423	0
				1.5	0.164847			0.104646	0.1648
				2	0.297552			0.108078	0.2975
				3	0.352371			0.0901338	0.3523
				4	0.559273			0.0877769	0.5592
				8	0.567795			0.0663612	0.5677
				12	0.964316			0.0669446	0.964316
				16	0.89167			0.0450109	0.890871
								0	1.763

## Sheet: Fig-3B RI competitional assay 
					Competitor (logM)	[3H] E2 Bound (%)
						Estradiol			G-1			G15			Cortisol
					-9	100	100	100	100	100	100	100	100	100	100	100	100
					-8	64.7997	76.2446	67.7292	90.1339	90.0392	82.7204	88.9928	89.7608	84.2695	104.935	98.0782	99.9253
					-7	56.3866	51.6241	50.272	52.1386	57.1731	48.1018	70.1007	61.9029	78.2984	97.0687	100.274	100.826
					-6	49.3745	51.1487	32.0641	14.2707	20.7562	26.2791	29.3065	36.0292	27.7912	97.7986	100.792	100.991
					-5	35.5495	39.8583	44.1682	-6.32384	6.3242	-0.0003626	29.9472	18.6252	25.5133	97.5669	101.908	100.208

## Sheet: Fig-4B fluoresence scanning
	Wavelength (nm)	Fluorescence Intensity
		GQD-GPER	GQD-GPER+E2-BSA-FITC	GQD-GPER+E2-BSA-FITC+E2
	400	0.6891	0.9339	0.6674
	401	0.7334	0.9579	0.7539
	402	1.002	0.9937	0.7917
	403	1.089	1.28	0.7561
	404	1.317	1.248	1.07
	405	1.431	1.34	1.387
	406	2.167	1.987	1.591
	407	2.24	2.379	2.029
	408	2.435	2.336	2.397
	409	2.729	2.757	2.798
	410	3.48	3.311	2.963
	411	4.122	4.232	3.844
	412	4.511	4.236	4.157
	413	5.685	5.028	4.924
	414	6.662	6.319	5.425
	415	7.098	7.062	6.597
	416	8.695	7.552	7.605
	417	10.4	8.897	8.634
	418	10.85	10.05	9.625
	419	12.29	11.02	11.14
	420	13.59	13.2	12.13
	421	16	14.52	13.68
	422	17.56	15.94	15.16
	423	18.3	16.93	16.42
	424	20.4	19.12	17.48
	425	22.32	20.47	19.34
	426	23.9	22.25	21.26
	427	26.18	23.64	22.29
	428	27.54	24.88	23.7
	429	29.28	26.1	24.65
	430	30.53	27.63	25.67
	431	33.57	29.19	27.85
	432	35.09	30.76	27.91
	433	36.67	32.04	29.81
	434	38.18	33.37	31.8
	435	39.66	34.49	32.65
	436	40.58	36.48	34.64
	437	43.3	36.73	35.75
	438	44.48	38	37.12
	439	46.43	38.66	37.57
	440	46.84	40.24	37.36
	441	49.82	40.6	39.63
	442	49.62	41.63	40.02
	443	52.79	43.19	41.88
	444	54.36	43.73	42.24
	445	55.59	44.56	43.6
	446	56.26	46.14	43.78
	447	58.87	46.91	44.97
	448	60.48	48.08	46.24
	449	61.23	48.18	46.79
	450	62.65	49.44	48.26
	451	63.39	49.44	46.84
	452	65.82	50.11	47.2
	453	65.68	49.37	48.78
	454	65.76	50.47	49.55
	455	68.1	50.63	49.11
	456	68.59	50.63	48.47
	457	69.34	50.48	48.15
	458	68.77	51.04	48.6
	459	70.56	51.35	48.81
	460	69.43	49.98	48.86
	461	70.37	49.83	49.1
	462	71.53	50.03	48.81
	463	71.61	49.95	48.79
	464	71.7	49.4	48.61
	465	70.08	50.93	47.52
	466	72.42	50.07	47.84
	467	72.79	48.64	48.38
	468	71.74	49.36	47.21
	469	71.36	49.41	47.43
	470	70.84	48.12	46.01
	471	70.86	47.01	46.61
	472	70.24	47.44	44.52
	473	70.78	46.59	45.15
	474	69.43	45.64	44.42
	475	67.64	44.65	44.42
	476	67.19	44.13	43.64
	477	67.08	43.46	42.95
	478	65.42	43.9	41.94
	479	65.12	42.76	41.69
	480	63.61	42.57	41.03
	481	61.87	41.32	40.43
	482	61.18	41.27	40.65
	483	60.77	41.07	39.79
	484	57.7	40.96	39.38
	485	57.78	41.33	40.22
	486	55.28	42.51	41.37
	487	54.17	43.48	41.97
	488	54.72	44.7	43.05
	489	52.88	47.84	44.44
	490	52.5	49.21	46.57
	491	51.57	52.06	49.15
	492	50.55	54.68	51.65
	493	48.46	57.8	54.86
	494	47.32	65.89	59.66
	495	47.03	69.61	64.36
	496	46.4	76.36	69.12
	497	44.76	82.7	75.24
	498	44.61	89.64	82.21
	499	43	96.11	87.15
	500	42.38	103.7	94.3
	501	41.89	112.1	101
	502	40.6	122	109.9
	503	39.34	130.6	117.1
	504	39.03	136.6	124.1
	505	37.83	150.9	133.1
	506	36.93	156.9	140.8
	507	37.17	168	150.8
	508	35.88	174.6	157.6
	509	35.54	185.3	165.8
	510	34.15	193.2	172.1
	511	33.44	199.8	177.5
	512	33.19	208	183.8
	513	31.57	216.8	191.7
	514	31.04	219.3	195.9
	515	30.73	227.1	202
	516	29.49	231.7	205.6
	517	29.18	235.5	208.7
	518	29.29	238.4	211.7
	519	28.37	240.4	214.5
	520	27.11	240.5	217.6
	521	26.45	243.8	218.2
	522	26.21	243.8	216.3
	523	25.62	241.9	214.7
	524	24.12	240.4	213.4
	525	24.61	241.3	212.2
	526	23.7	237.9	209.7
	527	23.04	235.4	207.5
	528	22.62	230.1	202.9
	529	22.05	224.9	199.8
	530	21.05	222.4	194.7
	531	21.11	217.8	191.6
	532	20.94	210.8	186.1
	533	20.22	206.8	181.4
	534	19.53	202.5	179.2
	535	19.1	195.5	173.2
	536	17.96	188.5	168.7
	537	17.89	185.4	161.9
	538	17.46	180.7	159.2
	539	17.35	175	154.5
	540	16.44	169.2	150.4
	541	16.1	165.1	144.5
	542	15.57	159.8	142.8
	543	14.6	155.8	137.6
	544	14.68	149.3	135.3
	545	14.79	148.6	129.3
	546	14.25	141.8	126.6
	547	13.99	138	124.5
	548	13.28	134.5	119.2
	549	13.47	129.1	114.1
	550	12.79	128.9	113.1
	551	12.99	124.6	111.2
	552	12.21	121.1	108.1
	553	11.23	117	103.6
	554	11.57	113	100.3
	555	11.42	111.1	98.16
	556	11.03	109.3	94.09
	557	10.24	105.5	93.53
	558	10.84	104	92.31
	559	9.941	99.67	88.57
	560	9.874	97.89	86.69
	561	9.756	94.75	85.5
	562	8.976	92.18	82.77
	563	9.046	88.91	79.4
	564	8.844	86.65	77.93
	565	8.627	83.14	73.89
	566	7.97	80.8	72.77
	567	8.032	80.27	70.25
	568	7.744	77.55	68.83
	569	7.654	73.64	65.78
	570	7.51	71.87	64.96
	571	7.162	68.89	58.5
	572	7.191	66.44	57.03
	573	7.188	63.87	56.47
	574	6.479	60.26	54.78
	575	6.44	57.58	51.89
	576	6.833	55.3	50.43
	577	6.108	55.14	48.47
	578	6.477	53.19	46.83
	579	5.807	51.2	45
	580	5.839	48.86	43.63
	581	5.318	46.1	41.4
	582	5.375	45.41	40.84
	583	5.545	43.92	38.5
	584	5.358	41.45	37.09
	585	4.744	39.75	37.68
	586	4.722	38.38	34.12
	587	5.052	38.67	32.95
	588	4.646	37.01	32.27
	589	4.802	35.63	31.77
	590	4.393	35.01	29.83
	591	4.295	32.03	28.66
	592	4.093	31.26	28.57
	593	3.949	30.69	27.2
	594	4.09	27.96	25.32
	595	3.858	28.06	24.67
	596	3.623	26.19	24.37
	597	4.364	26.19	23.16
	598	3.685	24.55	22.25
	599	3.218	24.57	21.82
	600	3.448	22.72	21.2
	601	3.445	22.8	20.4
	602	3.25	20.86	20.25
	603	3.491	21.05	18.81
	604	3.315	21	18.38
	605	3.26	19.68	18.22
	606	3.015	19.56	17.17
	607	2.726	19.32	17.16
	608	2.604	18.23	16.92
	609	2.712	17.02	15.41
	610	2.53	16.6	14.88
	611	2.376	16.64	14.43
	612	2.396	15.89	13.95
	613	2.225	15.1	13.46
	614	2.06	14.56	13.52
	615	2.263	14.47	12.87
	616	2.37	13.82	12.63
	617	1.959	13.38	12.06
	618	1.854	12.38	11.36
	619	2.033	12.84	10.95
	620	1.933	11.72	10.92
	621	1.871	11.77	10.56
	622	2.041	10.97	10.18
	623	1.86	10.05	9.399
	624	2.006	10.18	9.798
	625	1.68	10.08	9.292
	626	1.677	9.845	9.209
	627	1.589	9.645	8.292
	628	1.839	9.321	8.438
	629	1.52	8.844	8.306
	630	1.583	8.11	8.58
	631	1.436	8.214	7.554
	632	1.682	7.932	7.384
	633	1.494	7.593	6.939
	634	1.349	7.506	6.927
	635	1.336	7.132	6.575
	636	1.277	7.12	6.577
	637	1.136	7.352	6.036
	638	1.286	6.585	5.755
	639	0.9996	6.469	5.807
	640	1.181	5.962	5.914
	641	0.983	5.667	5.72
	642	1.248	5.847	5.493
	643	1.111	5.447	5.185
	644	1.038	5.069	4.83
	645	1.142	5.654	4.891
	646	0.8726	5.267	4.302
	647	0.9314	4.906	4.483
	648	1.123	4.516	4.493
	649	1.027	4.377	4.104
	650	0.9945	4.694	3.682
	651	0.8549	4.094	3.689
	652	0.719	4.173	3.741
	653	1.011	4.072	3.803
	654	0.8714	4.189	3.262
	655	0.6544	3.773	3.7
	656	0.7439	3.935	3.189
	657	0.7635	3.397	2.899
	658	0.5992	3.448	2.778
	659	0.5969	3.525	3.491
	660	0.4807	3.346	3.326
	661	0.6101	3.064	2.57
	662	0.6136	3.074	2.754
	663	0.6727	2.95	2.644
	664	0.5439	2.611	2.368
	665	0.7287	3.265	2.318
	666	0.6562	2.911	2.462
	667	0.4672	2.971	2.428
	668	0.573	2.777	2.608
	669	0.5064	2.64	2.424
	670	0.5978	2.638	2.532
	671	0.6207	2.332	2.159
	672	0.5223	2.054	2.179
	673	0.5461	2.116	1.975
	674	0.4812	2.445	2.038
	675	0.3432	2.116	1.59
	676	0.713	1.963	2.017
	677	0.5976	2.205	1.75
	678	0.3626	1.947	1.775
	679	0.4634	1.619	1.718
	680	0.4293	1.974	1.665
	681	0.5121	1.808	1.669
	682	0.5045	1.446	1.652
	683	0.3183	1.583	1.938
	684	0.3667	1.582	1.706
	685	0.4183	1.398	1.547
	686	0.3438	1.421	1.112
	687	0.4643	1.425	1.233
	688	0.388	1.507	1.278
	689	0.2846	1.702	0.923
	690	0.3899	1.589	1.249
	691	0.596	1.151	1.285
	692	0.2945	1.244	0.9093
	693	0.1513	1.103	1.033
	694	0.3008	1.403	1.199
	695	0.3405	1.155	1.143
	696	0.3943	1.022	1.228
	697	0.2352	0.9015	1.027
	698	0.2727	0.9471	1.141
	699	0.1156	0.8539	1.043
	700	0.2363	0.8135	0.8175

## Sheet: Fig-5A Steroids binding
		Competitor (logM)	Fluorescence Intensity					%
		-8	127.8	128.3	129.5			100	100	100
		-7	125.7	127.8	127.9			98.3568	99.6103	98.7645
	E2	-6	125.7	126.6	125.1			98.3568	98.675	96.6023
		-5	123.5	126.4	124.9			96.6354	98.5191	96.4479
		-4	119.4	123.3	122.7			93.4272	96.1029	94.749
		-8	127.8	128.3	129.5			100	100	100
		-7	130.3	130.2	132.9			101.956	101.481	102.625
	Cor	-6	127	127	130.3			99.374	98.9867	100.618
		-5	128.7	129	130.5			100.704	100.546	100.772
		-4	127.2	128.3	128.5			99.5305	100	99.2278
		-8	127.8	128.3	129.5			100	100	100
		-7	130.2	127.6	130.1			101.878	99.4544	100.463
	P4	-6	129.6	126.2	129.9			101.408	98.3632	100.309
		-5	132.6	126.2	128.7			103.756	98.3632	99.3822
		-4	129.9	130.5	131.6			101.643	101.715	101.622
		-8	127.8	128.3	129.5			100	100	100
	Tes	-7	129.3	126.9	131.5			101.174	98.9088	101.544
		-6	128.3	125.5	130.2			100.391	97.8176	100.541
		-5	126.7	127.6	129.3			99.1393	99.4544	99.8456
		-4	128	129.2	131.7			100.156	100.701	101.699
		-8	127.8	128.3	129.5			100	100	100
		-7	127.1	126.5	129.6			99.4523	98.597	100.077
	AD	-6	126.8	125.4	129.9			99.2175	97.7397	100.309
		-5	127.1	125.2	129.2			99.4523	97.5838	99.7683
		-4	128.4	127.6	128.4			100.469	99.4544	99.1506

## Sheet: Fig-5B Agonistic vs antagonist 
		Competitor (logM)	Fluorescence Intensity					%
		-8	179.7	178.8	178.6			100	100	100
		-7	177.5	177.7	177.2			98.7757	99.3848	99.2161
	E2	-6	175.2	175.9	176			97.4958	98.3781	98.5442
		-5	172.7	175.4	172.9			96.1046	98.0984	96.8085
		-4	167.3	168.8	167.1			93.0996	94.4072	93.561
		-8	179.7	178.8	178.6			100	100	100
		-7	178.6	178.8	178.6			99.3879	100	100
	Cor	-6	178.7	180.3	180			99.4435	100.839	100.784
		-5	179.1	180.4	180.5			99.6661	100.895	101.064
		-4	179.4	178.2	179.6			99.8331	99.6644	100.56
		-8	179.7	178.8	178.6			100	100	100
		-7	175.7	175.1	175.3			97.7741	97.9306	98.1523
	G-1	-6	171.8	174	173.6			95.6038	97.3154	97.2004
		-5	172.9	169.6	170.8			96.2159	94.8546	95.6327
		-4	160.4	159.2	159			89.2599	89.038	89.0258
		-8	179.7	178.8	178.6			100	100	100
	G-15	-7	179.7	179.2	178.3			100	100.224	99.832
		-6	178.9	179	178.4			99.5548	100.112	99.888
		-5	172.2	173.3	173.4			95.8264	96.9239	97.0885
		-4	169.9	172.8	169.9			94.5465	96.6443	95.1288
